# Supplementary material for: Phylogeography of Iris loczyi (Iridaceae) in Qinghai–Tibet Plateau revealed by chloroplast DNA and microsatellite markers
Source: AoB Plants. 2021 Nov 1;13(6):plab070. doi: 10.1093/aobpla/plab070 (PMC8643446; doi:10.1093/aobpla/plab070)
Supplement: plab070_suppl_Supplementary_Tables_S1-S6 [file plab070_suppl_supplementary_tables_s1-s6.xlsx]

## Sheet: Table S1
Table S1. 56 pairs of chloroplast universal primer related information. The primers in bold are used in this study.
Primer Code	Chloroplast regions	Primer names and sequences (5’–3’)	Product size（bp）	Annealing temperature (°C)	References
1	trnL(UAA)–trnF(GAA)	TrnL–F(f): ATTTGAACTGGTGACACGAG	~1000	48	Taberlet et al. 1991
		TrnL–F(c): CGAAATCGGTAGACGCTACG
2	rps16 intron	rps16R2:TCGGGATCGAACATCAATTGCAAC	~900	48	Oxelman et al. 1997
		rps16F: GTGGTAGAAAGCAACGTGCGACTT
3	psbK–psbI	psbK: TTAGCCTTTGTTTGGCAAG	~500	47	Lahaye et al. 2008
		psbI: AGAGTTTGAGAGTAAGCAT
4	petA–psbE	petAf: GCATCTGTTATTTTGGCACA	~1000	48	Grivet et al. 2001
		psbEr: TACCTTCCCTATTCATTGCG
5	rps18–clpp	rps18f: GCTCGTATTTTATCTTTGTTACC	~1200	47	Grivet et al. 2001
		clppr: AACCTGCTAGTTCTTWTTAT
6	trnD–trnT	trnDf: ACCAATTGAACTACAATCCC	~1000	46	Grivet et al. 2001
		trnTr: CTACCACTGAGTTAAAAGGG
7	ndhA intron	ndhAx1:GCYCAATCWATTAGTTATGAAATACC	~1000	51	Shaw et al. 2007
		ndhAx2: GGTTGACGCCACAGATTCCA
8	psbJ–petA	psbJ: ATAGGTACTGTARCYGGTATT	~900	47	Shaw et al. 2007
		petA: AACARTTYGARAAGGTTCAATT
9	rbcLf–orf106	rbcLf:ATGTCACCACAAACAGAAACTAAGCAAGT	–	–	Grivet et al. 2001
		orf106: ACTACAGATCTCATACTACCCC
10	orf184–petA	orf184f: GGCCYCGGATTTCCATATAAAG	–	–	Grivet et al. 2001
		petAr: CCCTCKGAAACAAGAAGTT
11	psbL–rps18	psbL: GAAAATAAAACAGCAAGTAC	–	–	Grivet et al. 2001
		rps18r: GGTAACAAAGATAAAATACGAGC
12	psbB2–petB3	psbB2f: CAGAAGCTTGGTCTAAAATTCC	–	–	Grivet et al. 2001
		petB3r: GRTCCCAAGGGAARGAATAACCAGT
13	petD–rps8	petDf: TCCAGTAGTAATTCTAGGTA	–	–	Grivet et al. 2001
		rps8r: TAAAATACTTTTACGAGAAG
14	rpoC1–rpoB	rpoC1f: CTGGTAATARRCACAAAACCATCC	~1100	48	Grivet et al. 2001
		rpoB: GTTACACAACAACCCCTTAGAGG
15	ndhA intron	ycf6–FAq558: TCCATTGATTTGATTGTTTCG	~1000	51	Shaw et al. 2007
		ndhAx1: GCYCAATCWATTAGTTATGAAATACC
16	3’trnV–ndhC	ndhAx2: GGTTGACGCCACAGATTCCA	~500	48	Shaw et al. 2007
		trnV(UAC)x2: GTCTACGGTTCGARTCCGTA
17	rpl14–rps8–infA–rpl36	ndhJ: ATGCCYGAAAGTTGGATAGG	–	–	Shaw et al. 2007
		TabFR: CTCGTGTCACCAGTTCAAAT
18	psbJ–petA	rpL14: AAGGAAATCCAAAAGGAACTCG	–	–	Shaw et al. 2007
		rpL36: GGRTTGGAACAAATTACTATAATTCG
19	ndhF–rpl32	rpL32–R: CCAATATCCCTTYYTTTTCCAA	–	–	Shaw et al. 2007
		ndhF: GAAAGGTATKATCCAYGMATATT
20	trnK–matK	trnK: AGAAGATTGGTTGCGGAGAA	~900	48	Hamilton 1999
		matK: AAAAGAGCGATTGGGTTGAA
21	trnH–psbA	psbA: CGAAGCTCCATCTACAAATGG	~400	47	Hamilton 1999
		trnH: ACTGCCTTGATCCACTTGGC
22	rpl20–5’rps12	rpl20: TTTGTTCTACGTCTCCGAGC	~1000	48	Hamilton 1999
		5’–rps12: GTCGAGGAACATGTACTAGG
23	psbB–psbF	psbB: GTTTACTTTTGGGCATGCTTCG	–	–	Hamilton 1999
		psbFr: CGCAGTTCGTCTTGGACCAG
24	trnS–trnG	trnS(GCU): GCCGCTTTAGTCCACTCAGC	~750	48	Hamilton 1999
		trnG(UCC): GAACGAATCACACTTTTACCAC
25	trnL–ndhJ	TabE: GGTTCAAGTCCCTCTATCCC	~1100	48	Taberlet et al. 1991
		ndhJ: ATGCCYGAAAGTTGGATAGG			Shaw et al. 2007
26	trnL(UAA)	trnL–C: GGGGATAGAGGGACTTGAAC	~600	48	Taberlet et al. 1991
		trnld: CGAAATCGGTAGACGCTACG
27	trnL(UAA)–trnF(GAA)	TrnL–F(f): ATTTGAACTGGTGACACGAG	–	–	Taberlet et al. 1991
		TrnL–F(c): CGAAATCGGTAGACGCTACG
28	trnT(UGU)–trnL(UAA)	trnTa: CATTACAAATGCGATGCTCT	–	–	Taberlet et al. 1991
		trnLb: TCTACCGATTTCGCCATATC
29	trnT(UGU)–trnF(GAA)	trnTf: CATTACAAATGCGATGCTCT	–	–	Taberlet et al. 1991
		trnFr: ATTTGAACTGGTGACACGAG
30	psaI-accD	accD: AATYGTACCACGTAATCYTTTAAA	~550	48	Shaw et al. 2007
		psaI-75R: AGAAGCCATTGCAATTGCCGGAAA
31	atpF–atpH	atpF: ACTCGCACACACTCCCTTTCC	~600	48	Lahaye et al. 2008
		atpH: GCTTTTATGGAAGCTTTAACAAT
32	trnS–trnfM	trnSf: GAGAGAGAGGGATTCGAACC	~1100	48	Demesure et al. 1995
		trnfMr: CATAACCTTGAGGTCACGGG
33	rpoC2	rpoC2–f: CGAGCAGTTTCTTGRAAACTCGC	–	–	Grivet et al. 2001
		rpoC2–r: GAGGATTAATGKCRGATCCWCAAGG
34	trnK	trnK1: GGGTTGCCCGGGACTCGAAC	–	–	Grivet et al. 2001
		trnK2r: CAACGGTAGAGTACTCGGCTTTTA
35	trnK–trnQ	trnK2f: TAAAAGCCGAGTACTCTACCGTTG	–	–	Grivet et al. 2001
		trnQr: CTATTCGGAGGTTCGAATCCTTCC
36	trnQ–trnS	trnQf: GGGACGGAAGGATTCGAACC	–	–	Grivet et al. 2001
		trnS: ATTGCGTCCAATAGGATTTGAA
37	rpoC1–trnC	rpoC1: GCACAAATTCCRCTTTTTATRGG	–	–	Grivet et al. 2001
		trnCr: CGACACCCRGATTTGAACTGG
38	trnC–trnD	trnCf: CCAGTTCAAATCTGGGTGTC	–	–	Grivet et al. 2001
		trnDr: GGGATTGTAGTTCAATTGGT
39	psbA–trnS	psaAf: ACTTCTGGTTCCGGCGAACGAA	–	–	Grivet et al. 2001
		trnSr: AACCACTCGGCCATCTCTCCTA
40	trnV–rbcL	trnVf: CGAACCGTAGACCTTCTCGG	~500	44.5	Grivet et al. 2001
		rbcLr: GCTTTAGTCTCTGTTTGTGG
41	orf512–orf184	orf512: AGTATGGGATCCGTAGTMGG	–	–	Grivet et al. 2001
		orf184r: GGCCYCGGATTTCCATATAAAG
42	psbB1–psbB2	psbB1: TGCCTTGGTATCGTGTTCATAC	~1000	48	Grivet et al. 2001
		psbB2r: CYTGTCTTYTTGTAGTTGGAT
43	petB–petD	petB3f: CTATCGTCCRACCGTTACWGAGGCT	–	–	Grivet et al. 2001
		petDr: CAAAYGGATAYGCAGGTTCACC
44	trnS–trnR	trnS: CGCCGCTTTAGTCCACTCA	–	–	Grivet et al. 2001
		trnRr: ATTGCGTCCAATAGGATTTGAA
45	rps8–rpl16	rps8f: TGAACAATATTTTCGGTAAT	–	–	Grivet et al. 2001
		rpl16r: AACCAGATTTCGTAAACAAC
46	atpH–atpI	atpHf: CCAGCAGCAATAACGGAAGC	~900	48	Grivet et al. 2001
		atpIr: ATAGGTGAATCCATGGAGGG
47	atpI–rpoC2	atpIf: GATGRCCCTCCATGGATTCACC	–	–	Grivet et al. 2001
		rpoC2r: GCGAGTTTTCAAGAAACTGCTCG
48	clpp–psbB	clppf: ATAAWAAGAACTAGCAGGTT	–	–	Grivet et al. 2001
		psbBr: ATAYACCCAATGCCARATAG
49	trnT–psbC	trnT2f: GCCCTTTTAACTCAGTGGTA	–	–	Grivet et al. 2001
		psbCr: GAGCTTGAGAAGCTTCTGGT
50	psbD–trnT	psbD: CTCCGTARCCAGTCATCCATA	–	–	Shaw et al. 2007
		trnT(GGU)–R: CCCTTTTAACTCAGTGGTAG
51	rpl23–psbA	rpl23: TAAGACAGAAATAAAGCATTGCGTCGAAC	–	–	Grivet et al. 2001
		psbA3’: CTAGCACTGAAAACCGTCTT
52	trnD–trnT	trnDf: ACCAATTGAACTACAATCCC	–	–	Grivet et al. 2001
		trnTr: CTACCACTGAGTTAAAAGGG
53	psbC–trnS	psbCf: GGTCGTGACCAAGAAACCAC	~1100	49	Grivet et al. 2001
		trnSr: GGTTCGAATCCCTCTCTCTC
54	trnfM–psaA	trnfMf: GAACCCGTGACCTCAAGGTTATG	–	–	Grivet et al. 2001
		psaAr: ATTCGTTCGCCGGAACCAGAAGT
55	trnS–trnT	trnSf: CGAGGGTTCGAATCCCTCTC	–	–	Grivet et al. 2001
		trnTr: AGAGCATCGCATTTGTAATG
56	trnF–trnV	trnFf: CTCGTGTCACCAGTTCAAAT	–	–	Grivet et al. 2001
		trnVr: CCGAGAAGGTCTACGGTTCG

## Sheet: Table S2
Table S2. Characteristics of seven microsatellite markers for I. loczyi.
Number	Primer	Primer sequences (5′–3′)	Repeat motif	Allele size (bp)	Ta (℃)	References
1	IEST5	F：ACTTTCCCTTTCCCACTTCA	(GA)16	~160	52	Sun et al. 2012
		R：ATTCTTCCGCCAGGCTTTC
2	IEST8	F：ATCAAGCTTTGCAATGGCCG	(AGC)11	~160	52	Sun et al. 2012
		R：CGGATCATGGTGTCGTTCTT
3	IEST12	F：AGCTTATCACTCCATTCCC	(CT)13	~160	51	Sun et al. 2012
		R：TCATCGGGAGGACAGAGAA
4	IK2	F：CAGATAAATGTGCCATGGTGTG	(AC)11	~280	54	-
		R：TGAGTAAGATACGACCCAATCC
5	IK6	F：AGAGCCTTACGAAGTTATCCGA	(TG)15	~380	50	-
		R：GAGGAAGATGTCGTTGAGTTAC
6	IK12	F：TATCTGCTCCCTTCACCAACTT	(AC)10	~250	53.5	-
		R: GGAAATCATCCTCGAAAAGTGT
7	IK13	F：GTATGTAAGCATTGGGTATCTC	(TG)23	~200	52	-
		R：CTCTCAAACACTACACAAACCT

## Sheet: Table S3
Table S3. Summary of SSR genotype data
Code	Pop code	Microsatellite markers
		IEST5		IK6		IEST12		IK2		IEST8		IK12		IK13
LOC1	KH	156	158	368	378	158	160	286	286	200	206	242	252	200	206
LOC2	KH	156	158	376	378	154	160	294	302	184	200	238	250	194	200
LOC3	KH	154	154	346	364	160	160	288	288	198	204	250	254	200	214
LOC4	KH	156	156	344	382	158	160	294	294	200	204	246	252	192	198
LOC5	KH	156	156	346	376	160	160	280	280	200	200	238	254	200	208
LOC6	KH	156	156	344	376	158	158	286	286	200	200	250	254	194	198
LOC7	KH	156	156	364	376	160	160	286	286	198	200	248	254	198	200
LOC8	KH	156	156	374	376	158	158	282	294	206	212	254	254	198	202
LOC9	KH	156	160	364	394	152	158	280	280	204	212	252	254	198	210
LOC10	KH	156	156	348	376	158	158	280	280	198	200	254	270	192	198
LOC13	QB	156	158	350	358	158	158	280	284	200	206	242	254	196	200
LOC14	QB	158	158	354	354	158	160	280	304	204	212	242	268	208	214
LOC15	QB	156	158	344	354	158	158	280	284	204	216	242	252	198	210
LOC16	QB	156	156	356	358	158	158	284	304	200	200	254	254	208	212
LOC17	QB	156	156	344	368	160	160	284	308	200	204	254	254	198	208
LOC18	QB	158	158	344	344	160	160	294	294	200	210	244	260	198	208
LOC19	QB	156	158	336	336	158	158	284	284	200	200	242	254	198	208
LOC20	QB	158	158	354	354	158	158	308	308	200	210	242	250	202	208
LOC21	QB	158	160	368	374	158	158	286	286	204	218	254	258	202	210
LOC22	QB	158	158	342	354	156	160	280	280	200	204	242	252	198	210
LOC33	LS	158	158	354	374	158	158	284	284	200	212	240	250	198	200
LOC34	LS	156	156	352	352	158	158	290	304	200	206	242	254	196	210
LOC35	LS	158	158	344	372	158	158	280	284	200	206	238	254	198	210
LOC36	LS	156	156	344	344	160	160	294	294	200	206	242	254	196	210
LOC37	LS	156	156	354	374	158	158	284	294	200	218	250	252	194	210
LOC38	LS	156	156	354	374	158	158	284	294	200	218	250	260	194	208
LOC39	LS	156	158	344	368	158	172	284	288	200	210	238	254	196	202
LOC40	LS	156	156	354	356	158	172	280	280	200	210	236	254	194	208
LOC41	LS	156	156	344	380	158	174	284	286	204	204	252	256	198	202
LOC42	LS	156	158	342	356	160	172	280	290	210	218	250	254	200	208
LOC47	JC	176	176	300	300	160	160	274	274	200	212	240	258	200	204
LOC48	JC	172	172	300	300	156	160	274	274	200	212	240	258	204	204
LOC49	JC	170	176	300	314	156	160	274	278	198	200	240	242	200	204
LOC50	JC	176	176	300	300	156	160	274	274	200	212	240	248	198	204
LOC51	JC	170	176	300	314	160	160	274	274	198	198	256	260	198	204
LOC52	JC	170	176	300	314	156	160	274	274	198	200	240	240	204	204
LOC53	JC	172	172	300	300	158	160	274	274	198	200	240	240	204	204
LOC54	JC	170	172	300	300	160	160	274	274	200	212	240	240	204	204
LOC55	JC	160	170	300	300	158	160	274	282	200	214	240	258	200	204
LOC56	JC	176	176	300	314	158	160	274	274	200	214	240	240	202	206
LOC62	ZD	156	158	340	352	158	158	288	288	200	210	254	260	194	200
LOC63	ZD	156	156	296	308	158	174	280	284	206	214	244	254	200	242
LOC64	ZD	156	158	340	364	158	158	288	288	200	210	252	254	192	196
LOC65	ZD	156	156	360	372	156	158	284	288	200	208	248	260	200	208
LOC66	ZD	156	156	336	362	160	160	9	9	200	216	244	252	200	212
LOC67	ZD	156	156	338	338	158	158	280	286	200	210	258	262	192	206
LOC68	ZD	158	158	338	364	158	158	286	288	200	216	250	252	210	220
LOC69	ZD	158	158	280	280	158	158	9	9	200	200	250	252	208	214
LOC70	YR	190	192	300	300	158	160	274	274	198	200	246	252	198	202
LOC71	YR	190	194	300	300	156	160	272	272	198	200	244	256	202	208
LOC72	YR	158	192	300	300	158	160	274	274	198	214	244	270	198	202
LOC73	YR	192	192	300	300	158	160	274	274	198	214	244	244	198	202
LOC74	YR	178	190	300	300	158	160	272	272	198	198	246	252	202	218
LOC75	YR	164	192	300	300	158	160	272	272	198	214	246	252	202	204
LOC76	YR	182	190	300	300	158	184	272	272	198	214	252	256	202	206
LOC77	YR	152	190	300	300	158	160	274	274	198	214	246	252	198	206
LOC78	YR	176	194	300	300	158	160	274	274	198	198	250	268	198	204
LOC79	YR	176	192	300	300	160	160	274	274	198	212	246	254	198	202
LOC86	SY	172	178	300	300	158	160	272	272	200	214	244	252	198	208
LOC87	SY	172	184	300	300	158	160	272	272	198	200	248	250	202	204
LOC88	SY	178	180	300	300	158	160	272	272	200	214	244	248	202	208
LOC89	SY	178	178	300	300	158	160	274	274	200	214	244	244	198	212
LOC90	SY	182	182	300	300	156	160	274	274	200	200	248	252	204	208
LOC91	SY	156	176	300	300	160	160	274	274	200	204	248	252	198	204
LOC92	SY	180	182	300	300	158	160	274	274	198	200	244	252	198	208
LOC93	SY	182	184	300	300	160	160	274	274	200	200	252	252	202	204
LOC94	LY	158	162	346	350	158	176	280	280	200	204	244	254	202	206
LOC95	LY	158	162	340	340	158	176	292	300	200	204	244	252	210	244
LOC96	LY	162	162	324	352	158	186	280	300	206	216	244	252	200	244
LOC97	LY	158	162	324	342	158	176	278	292	204	204	244	246	200	242
LOC98	LY	156	162	340	344	160	176	290	300	200	200	244	252	204	210
LOC99	LY	158	162	324	352	158	176	278	298	200	204	244	246	204	242
LOC100	LY	158	162	340	340	158	176	274	274	200	204	252	256	230	242
LOC101	LY	156	158	340	342	158	176	284	292	200	206	244	252	216	242
LOC102	LY	158	158	324	324	158	176	280	292	204	212	252	252	202	242
LOC103	LY	158	158	326	340	158	158	284	292	200	212	244	246	200	242
LOC106	YH	200	202	300	300	158	160	274	274	198	212	254	266	198	206
LOC107	YH	158	196	300	300	158	160	274	274	200	212	246	254	200	208
LOC108	YH	180	190	302	302	156	160	274	274	198	200	244	252	200	204
LOC109	YH	186	186	300	300	158	160	274	274	198	212	254	254	198	204
LOC110	YH	190	190	300	300	158	158	274	274	200	212	250	250	204	208
LOC111	YH	190	190	300	300	158	160	274	274	198	212	254	266	206	212
LOC112	YH	190	190	300	300	158	158	274	274	200	212	250	250	204	208
LOC113	YH	200	202	300	300	158	160	274	274	198	212	254	266	200	206
LOC114	XS	146	146	288	288	158	160	276	290	206	206	240	244	160	194
LOC115	XS	148	152	304	304	160	180	272	272	194	206	244	244	172	194
LOC116	XS	146	152	304	304	158	176	274	280	204	206	240	244	194	222
LOC117	XS	146	146	306	306	158	178	280	282	200	206	242	242	194	212
LOC118	XS	146	146	288	288	160	180	278	290	206	206	240	244	194	230
LOC119	XS	152	152	304	304	158	180	274	290	200	206	242	242	192	194
LOC120	XS	146	146	288	288	160	160	272	290	206	206	242	242	194	206
LOC121	XS	146	146	304	304	160	180	274	274	206	210	244	244	192	194
LOC122	XS	146	146	304	304	160	160	274	274	198	206	244	244	192	200
LOC123	XS	142	152	304	304	160	186	266	266	196	206	242	242	194	198
LOC194	XS	146	146	288	288	156	160	290	290	198	206	244	244	194	198
LOC195	XS	146	150	304	304	156	160	290	290	198	200	244	244	192	194
LOC196	XS	146	150	288	304	156	160	278	278	206	208	244	244	192	212
LOC197	XS	150	150	288	304	156	160	290	290	198	206	244	244	194	216
LOC198	XS	150	150	288	288	156	160	280	280	204	204	240	242	194	204
LOC199	XS	146	150	288	288	156	160	270	280	198	198	244	244	192	194
LOC200	XS	146	150	288	304	160	180	292	292	200	212	244	244	194	200
LOC201	XS	146	146	288	308	158	160	274	280	198	206	244	244	192	196
LOC125	RY	158	162	362	372	158	172	288	290	200	206	250	264	204	242
LOC126	RY	158	158	352	374	158	202	284	290	200	210	238	250	208	242
LOC127	RY	156	158	344	388	176	194	282	290	200	210	246	250	200	242
LOC128	RY	158	162	344	352	158	174	292	302	200	210	230	250	196	242
LOC129	RY	158	158	356	364	160	176	286	292	200	206	250	254	200	208
LOC130	RY	156	156	356	368	158	172	286	296	200	206	248	250	192	242
LOC131	RY	156	158	338	372	158	158	284	292	200	210	250	258	200	242
LOC132	RY	156	156	348	356	158	172	286	292	200	200	250	260	192	200
LOC133	TJ	156	158	358	374	158	158	284	290	200	206	252	254	200	208
LOC134	TJ	156	156	356	362	158	172	286	290	200	212	250	250	202	210
LOC135	TJ	156	158	354	378	158	158	284	284	200	210	248	250	200	204
LOC136	TJ	156	156	344	368	158	172	280	286	200	210	248	248	198	212
LOC137	TJ	156	156	354	368	158	172	280	284	200	206	250	254	200	208
LOC138	TJ	156	156	354	374	158	172	284	310	200	200	250	260	198	198
LOC139	TJ	156	158	354	358	156	160	284	284	200	212	240	250	200	208
LOC140	TJ	156	160	356	374	158	160	290	312	190	206	248	250	198	202
LOC141	TJ	156	156	354	360	158	176	288	294	200	206	242	254	208	212
LOC142	TJ	156	156	350	354	158	158	286	290	200	210	240	242	198	242
LOC149	JM	158	158	354	376	160	172	284	290	200	200	250	260	194	200
LOC150	JM	152	162	288	304	158	160	274	284	206	206	244	244	194	206
LOC151	JM	154	154	338	342	160	172	284	284	200	200	230	250	192	242
LOC152	JM	156	156	338	360	158	172	284	290	200	200	246	246	198	242
LOC153	JM	156	162	350	356	160	172	288	288	200	200	246	250	210	242
LOC154	JM	156	158	342	352	158	172	286	288	200	212	238	250	212	242
LOC155	JM	156	158	328	338	146	146	280	288	200	200	250	250	192	242
LOC156	JM	158	160	350	368	158	172	284	292	204	204	250	260	200	242
LOC157	JM	156	158	338	350	158	172	288	314	200	210	250	254	200	242
LOC158	JM	146	152	288	304	160	176	284	308	206	206	240	244	192	196
LOC164	BS	150	152	352	356	158	190	286	288	200	204	232	250	198	242
LOC165	BS	152	152	358	368	158	172	286	314	204	204	234	250	198	200
LOC166	BS	150	150	334	342	158	172	282	302	204	210	234	250	202	242
LOC167	BS	152	152	344	358	158	172	286	286	200	212	234	256	198	244
LOC168	BS	150	152	338	352	156	158	282	302	204	210	234	252	198	242
LOC169	BS	150	152	338	350	158	158	288	288	206	206	236	258	198	242
LOC170	BS	150	152	342	354	156	156	286	286	204	204	234	252	198	242
LOC171	BS	152	170	338	358	158	172	282	282	204	204	234	234	198	242
LOC173	BS	152	174	334	338	156	172	282	300	204	204	234	250	198	242
LOC179	SZ	150	150	348	348	158	188	286	306	200	200	249	252	196	242
LOC180	SZ	150	154	332	344	158	186	286	306	200	204	254	254	196	242
LOC181	SZ	150	154	346	350	158	172	288	288	200	204	234	258	196	200
LOC182	SZ	150	156	346	348	158	158	286	286	200	200	258	258	198	242
LOC183	SZ	152	154	332	340	158	186	282	286	204	212	234	240	196	242
LOC184	SZ	150	150	348	348	158	188	286	306	200	204	240	252	196	242
LOC185	SZ	154	154	338	372	158	186	282	286	200	210	242	254	200	242
LOC186	SZ	150	152	344	354	158	172	282	296	204	216	236	258	196	242
LOC187	SZ	150	150	346	348	158	172	286	286	200	204	258	258	198	242
LOC188	SZ	150	154	330	336	158	158	294	296	200	204	236	260	196	200

## Sheet: Table S4
Table S4. Genetic diversity information of seven microsatellite loci
Locus	Na	Ho	He
IEST5	26	0.5101	0.8748
IEST8	14	0.7584	0.7954
IEST12	17	0.6913	0.7135
IK6	39	0.604	0.9259
IK2	24	0.4898	0.896
IK12	22	0.7517	0.9055
IK13	21	0.9664	0.9103
Mean	23.29	0.6817	0.8602

## Sheet: Table S5
Table S5. Nm values between population pairs of I. loczyi based on SSR loci
	XS	QB	TJ	KH	LS	ZD	RY	JM	LY	BS	SZ	JC	YR	SY	YH
XS	-
QB	0.898	-
TJ	0.813	4.885	-
KH	0.944	3.516	4.773	-
LS	0.893	33.625	-43.653	6.866	-
ZD	0.881	5.222	7.771	5.544	13.971	-
RY	0.885	2.904	6.074	2.42	5.101	7.442	-
JM	1.291	2.697	4.475	2.591	4.002	5.008	46.046	-
LY	0.99	2.11	1.389	1.395	1.763	2.38	2.663	2.513	-
BS	0.826	1.178	1.152	1.134	1.171	1.16	1.424	1.709	1.197	-
SZ	0.854	1.607	1.439	1.638	1.676	1.969	2.101	2.106	1.551	2.553	-
JC	0.581	0.547	0.537	0.588	0.537	0.52	0.556	0.662	0.547	0.461	0.542	-
YR	0.709	0.713	0.637	0.753	0.687	0.675	0.648	0.757	0.722	0.606	0.621	1.035	-
SY	0.721	0.812	0.753	0.837	0.754	0.791	0.753	0.905	0.798	0.591	0.687	1.338	3.08	-
YH	0.628	0.764	0.708	0.788	0.748	0.733	0.735	0.809	0.709	0.571	0.661	1.235	1.989	1.526	-

## Sheet: Table S6
Table S6. Sign test and Wilcoxon sign-rank test to evaluate I. loczyi for mutation drift equilibrium under different models.
Test method	Probability for one tail test (heterozygosity excess)
	IAM	TPM
Sign test	0.455	0.002
Wilcoxon sign-rank test	0.148	1
